# Supplementary material for: The Influence of Solid Content Distribution on the Low-Field Nuclear Magnetic Resonance Characterization of Ferric-Containing Alkali-Activated Materials
Source: Materials (Basel). 2026 Jan 9;19(2):272. doi: 10.3390/ma19020272 (PMC12842970; doi:10.3390/ma19020272)
Supplement: Supplementary file 1 [file materials-19-00272-s001.zip]

Archive with 1 entries (1 files):
- materials-4082702-supplementary.pdf
